# Supplementary material for: Impact of Interleukin-6 Activation and Arthritis on Epidermal Growth Factor Receptor (EGFR) Activation in Sensory Neurons and the Spinal Cord
Source: Int J Mol Sci. 2024 Jun 28;25(13):7168. doi: 10.3390/ijms25137168 (PMC11241234; doi:10.3390/ijms25137168)
Supplement: Supplementary file 1 [file ijms-25-07168-s001.zip]

Archive with 1 entries (1 files):
- ijms-3075910-supplementary.pdf
